# Supplementary material for: Immune-Related Thyroiditis as a Predictor for Survival in Metastatic Renal Cell Carcinoma
Source: Cancers (Basel). 2022 Feb 10;14(4):875. doi: 10.3390/cancers14040875 (PMC8870210; doi:10.3390/cancers14040875)
Supplement: Supplementary file 1 [file cancers-14-00875-s001.zip]

Archive with 1 entries (1 files):
- cancers-1550042-supplementary.pdf
